# Supplementary material for: Quantitative characterization of 3D bioprinted structural elements under cell generated forces
Source: Nat Commun. 2019 Jul 10;10:3029. doi: 10.1038/s41467-019-10919-1 (PMC6620298; doi:10.1038/s41467-019-10919-1)
Supplement: Supplementary file 9 — Source Data [file 41467_2019_10919_MOESM9_ESM.xlsx]

## Sheet: Fig 3c
Figure 3c
DISPLAYED DATA POINTS
measurement method	concentration (mg/mL)	displayed modulus (Pa)	displayed error bar (Pa)	error bar source
rheology	0.25	0.02	not displayed ( < data marker size)	shear rheometer uncertainty interval
rheology	0.375	0.1	not displayed ( < data marker size)	shear rheometer uncertainty interval
rheology	0.5	1.19	not displayed ( < data marker size)	shear rheometer uncertainty interval
rheology	1	4.54	not displayed ( < data marker size)	shear rheometer uncertainty interval
rheology	1.5	12.99	not displayed ( < data marker size)	shear rheometer uncertainty interval
rheology	2	21.05	not displayed ( < data marker size)	shear rheometer uncertainty interval
rheology	2.5	32.85	not displayed ( < data marker size)	shear rheometer uncertainty interval
cellular microbuckling	1	23.65	13.79	one standard deviation from multiple measurements (see A25:C39)
acellular microbuckling	2	28.61	9.06	one standard deviation from multiple measurements (see D25:F29)
acellular macrobuckling	0.5	0.03915	0.01648	one standard deviation from multiple measurements (see G25:G28)
acellular macrobuckling	1	1.10086	0.13515	one standard deviation from multiple measurements (see G29:G32)
acellular macrobuckling	1.5	12.9138	9.90036	one standard deviation from multiple measurements (see G33:G36)
acellular macrobuckling	2	27.0334	14.2718	one standard deviation from multiple measurements (see G37:G40)
acellular macrobuckling	2.5	21.5877	8.37977	one standard deviation from multiple measurements (see G41:G45)
DATA POINTS UNDERLYING AVERAGES
cellular microbuckling			acellular microbuckling			acellular macrobuckling
collagen-1 concentration (mg/mL)	measured l (mm)	calculated E (Pa)	collagen-1 concentration (mg/mL)	measured l (mm)	calculated E (Pa)	collagen-1 concentration (mg/mL)	measured l (mm)	calculated E (Pa)
1	770.25	12.4245	2	668	21.89	0.5	1000	0.0508
1	658.125	10.4197	2	482	25.04	0.5	1400	0.0275
1	588.25	16.2372	2	592	38.92	mean	1200	0.03915
1	791.375	18.6217	mean	580.667	28.6167	std dev	282.843	0.0164756
1	354.25	15.8562	std dev	93.5165	9.06088	1	3200	1.1964
1	417.625	41.8349				1	5300	1.0053
1	255.125	17.7656				mean	4250	1.10085
1	328.25	28.5377				std dev	1484.92	0.135128
1	316.875	17.3173				1.5	4400	19.9144
1	217.75	8.19295				1.5	3900	5.9132
1	237.25	24.6139				mean	4150	12.9138
1	266.5	46.4598				std dev	353.553	9.90034
1	305.5	49.1305				2	5100	16.9417
mean	423.625	23.6471				2	10500	37.1251
std dev	205.543	13.7863				mean	7800	27.0334
						std dev	3818.38	14.2718
						2.5	4200	22.0034
						2.5	6800	13.0079
						2.5	2600	29.7519
						mean	4533.33	21.5877
						std dev	2119.75	8.37974

## Sheet: Fig 3d, Supp Fig 7
Figure 3d and Supplementary Figure 7
beam type/force application/measurement type	calculated l (mm)	uncertainty in calculated l (mm)	uncertainty source	measured l (mm)	uncertainty in measured l (mm)	uncertainty source
cellular microbeam / manual / visual	770.25	n/a	propagated error of E	779.019	NA	NA
cellular microbeam / manual / visual	658.125	n/a	propagated error of E	695.553	NA	NA
cellular microbeam / manual / visual	588.25	n/a	propagated error of E	556.442	NA	NA
cellular microbeam / manual / visual	791.375	n/a	propagated error of E	723.375	NA	NA
cellular microbeam / manual / visual	354.25	n/a	propagated error of E	337.09	NA	NA
cellular microbeam / manual / visual	417.625	n/a	propagated error of E	311.808	NA	NA
cellular microbeam / manual / visual	255.125	n/a	propagated error of E	235.963	NA	NA
cellular microbeam / manual / visual	328.25	n/a	propagated error of E	269.672	NA	NA
cellular microbeam / manual / visual	316.875	n/a	propagated error of E	294.954	NA	NA
cellular microbeam / manual / visual	217.75	n/a	propagated error of E	244.39	NA	NA
cellular microbeam / manual / visual	237.25	n/a	propagated error of E	202.254	NA	NA
cellular microbeam / manual / visual	266.5	n/a	propagated error of E	193.827	NA	NA
cellular microbeam / manual / visual	305.5	n/a	propagated error of E	219.108	NA	NA
acellular microbeam / manual / visual	714	25.93	propagated error of E	667.7	NA	NA
acellular microbeam / manual / visual	498	20.17	propagated error of E	482.2	NA	NA
acellular microbeam / manual / visual	548	23.05	propagated error of E	591.7	NA	NA
acellular macrobeam / manual / visual	3088.38	97	propagated error of E	3230	NA	NA
acellular macrobeam / manual / visual	5243.07	165	propagated error of E	5250	NA	NA
acellular macrobeam / manual / visual	3114.61	757	propagated error of E	4000	NA	NA
acellular macrobeam / manual / visual	4671.91	913	propagated error of E	3460	NA	NA
acellular macrobeam / manual / visual	5381.28	756	propagated error of E	5100	NA	NA
acellular macrobeam / manual / visual	9071.3	1275	propagated error of E	10460	NA	NA
acellular macrobeam / manual / visual	4682.7	405	propagated error of E	4200	NA	NA
acellular macrobeam / manual / visual	8671.67	751	propagated error of E	6820	NA	NA
acellular macrobeam / manual / visual	2688.22	233	propagated error of E	2600	NA	NA
acellular macrobeam / manual / visual	1231.86	103	propagated error of E	1040	NA	NA
acellular macrobeam / manual / visual	1878.09	323	propagated error of E	1360	NA	NA
Panc02/ cell-driven / curve-fit	779.517	n/a	propagated error of E	963	25	95% Confidence Interval from fit
Panc02/ cell-driven / curve-fit	844.477	n/a	propagated error of E	839	29	95% Confidence Interval from fit
Panc02/ cell-driven / curve-fit	922.429	n/a	propagated error of E	713	19	95% Confidence Interval from fit
Panc02/ cell-driven / curve-fit	1260.22	n/a	propagated error of E	1096	31	95% Confidence Interval from fit
Panc02/ cell-driven / curve-fit	1156.28	n/a	propagated error of E	1139	25	95% Confidence Interval from fit
Panc02/ cell-driven / curve-fit	1091.32	n/a	propagated error of E	1102	36	95% Confidence Interval from fit
Panc02/ cell-driven / curve-fit	844.477	n/a	propagated error of E	700	54	95% Confidence Interval from fit
Panc02/ cell-driven / curve-fit	935.421	n/a	propagated error of E	864	43	95% Confidence Interval from fit
3t3/ cell-driven / curve-fit	390.033	n/a	propagated error of E	377	10	95% Confidence Interval from fit
3t3/ cell-driven / curve-fit	716.363	n/a	propagated error of E	850	16	95% Confidence Interval from fit
3t3/ cell-driven / curve-fit	1086.96	n/a	propagated error of E	1000	46	95% Confidence Interval from fit
3t3/ cell-driven / curve-fit	1236.43	n/a	propagated error of E	985	46	95% Confidence Interval from fit
3t3/ cell-driven / curve-fit	748	n/a	propagated error of E	1010	17	95% Confidence Interval from fit
3t3/ cell-driven / curve-fit	982.47	n/a	propagated error of E	1004	53	95% Confidence Interval from fit
3t3/ cell-driven / curve-fit	1186.27	n/a	propagated error of E	888	27	95% Confidence Interval from fit
3t3/ cell-driven / curve-fit	1271.43	n/a	propagated error of E	939	30	95% Confidence Interval from fit
3t3/ cell-driven / curve-fit	699.995	n/a	propagated error of E	918	24	95% Confidence Interval from fit
3t3/ cell-driven / curve-fit	702.165	n/a	propagated error of E	831	48	95% Confidence Interval from fit
3t3/ cell-driven / curve-fit	809.085	n/a	propagated error of E	929	33	95% Confidence Interval from fit
3t3/ cell-driven / curve-fit	833.239	n/a	propagated error of E	679	22	95% Confidence Interval from fit
3t3/ cell-driven / curve-fit	438.3	n/a	propagated error of E	651	16	95% Confidence Interval from fit
3t3/ cell-driven / curve-fit	511.675	n/a	propagated error of E	528	13	95% Confidence Interval from fit
3t3/ cell-driven / curve-fit	586.659	n/a	propagated error of E	648	11	95% Confidence Interval from fit
3t3/ cell-driven / curve-fit	573.79	n/a	propagated error of E	677	20	95% Confidence Interval from fit
3t3/ cell-driven / curve-fit	1841	n/a	propagated error of E	2200	63	95% Confidence Interval from fit
3t3/ cell-driven / curve-fit	2555	n/a	propagated error of E	2300	81	95% Confidence Interval from fit
3t3/ cell-driven / curve-fit	3341	n/a	propagated error of E	2450	92	95% Confidence Interval from fit
3t3/ cell-driven / curve-fit	1941	n/a	propagated error of E	2000	65	95% Confidence Interval from fit
GL261/ cell-driven / curve-fit	396.144	n/a	propagated error of E	550	8	95% Confidence Interval from fit
GL261/ cell-driven / curve-fit	417.874	n/a	propagated error of E	403	16	95% Confidence Interval from fit
GL261/ cell-driven / curve-fit	499.012	n/a	propagated error of E	406	9	95% Confidence Interval from fit
GL261/ cell-driven / curve-fit	889.982	n/a	propagated error of E	917	20	95% Confidence Interval from fit
GL261/ cell-driven / curve-fit	1380.96	n/a	propagated error of E	1197	84	95% Confidence Interval from fit
GL261/ cell-driven / curve-fit	1184.58	n/a	propagated error of E	1182	29	95% Confidence Interval from fit
GL261/ cell-driven / correlation analysis	391	n/a	propagated error of E	526	40	uncertainty estimate of peak location accouting for noise
GL261/ cell-driven / correlation analysis	855	n/a	propagated error of E	2089	62	uncertainty estimate of peak location accouting for noise
GL261/ cell-driven / correlation analysis	1229	n/a	propagated error of E	1311	61	uncertainty estimate of peak location accouting for noise
GL261/ cell-driven / visual	391	n/a	propagated error of E	581	NA	NA
GL261/ cell-driven / visual	410	n/a	propagated error of E	320	NA	NA
GL261/ cell-driven / visual	855	n/a	propagated error of E	1901	NA	NA
GL261/ cell-driven / visual	1229	n/a	propagated error of E	867	NA	NA

## Sheet: Fig 5b
Figure 5b
						Axial contraction, G' = 6 Pa		Axial contraction, G' = 15 Pa
regime/source	collagen modulus, E (Pa)	cell gen stress (Pa)	errorbar in cell gen stress (Pa)	errorbar estimation		collagen modulus, E (Pa)	cell gen stress (Pa)	collagen modulus, E (Pa)	cell gen stress (Pa)
axial contraction - GL261	0.641	22.76	n/a	n/a		27	10.25	27	24.53
axial contraction - GL261	0.226	38.01	n/a	n/a		27	13.42	27	8.39
axial contraction - GL261	9.25	38.39	n/a	n/a		27	15.48	27	13.71
axial contraction - GL261	7.89	27.19	n/a	n/a		27	43.75	mean	15.5433
break up - GL261	0.044	4.06	n/a	n/a		mean	20.725	std dev	8.2247
break up - GL261	0.113	6.49	n/a	n/a		std dev	15.5
break up - GL261	0.339	10.72	n/a	n/a
buckling - GL261	8.02	27.211	6.8	propagating uncertainty in buckling transition G' value - Fig. 4b
buckling - GL261	1.569	28.627	7.156	propagating uncertainty in buckling transition G' value - Fig. 4b
buckling - GL261	24.308	80.52	20.13	propagating uncertainty in buckling transition G' value - Fig. 4b
buckling - GL261	133.826	164.067	41.02	propagating uncertainty in buckling transition G' value - Fig. 4b
buckling - GL261	1.77	22.93	5.73	propagating uncertainty in buckling transition G' value - Fig. 4b
buckling - GL261	105.97	126.97	31.74	propagating uncertainty in buckling transition G' value - Fig. 4b
axial contraction - 3t3	27	20.73	15.5	one std dev, multiple measurements (columns G, H)
axial contraction - 3t3	27	15.54	8.22	one std dev, multiple measurements (columns I, J)
buckling - 3t3	27	71.5	40.5	propagating uncertainty in buckling transition f value - Fig. 5a
2D literature	1000	600	n/a	n/a
2D literature	2500	750	n/a	n/a
2D literature	5000	900	n/a	n/a
2D literature	10000	1125	n/a	n/a
2D literature	14000	1860	n/a	n/a
2D literature	30000	3270	n/a	n/a
2D literature	3000	750	n/a	n/a
2D literature	6000	900	n/a	n/a
2D literature	8000	960	n/a	n/a
2D literature	16000	1650	n/a	n/a
2D literature	30000	1575	n/a	n/a
3D literature	90	159	n/a	n/a
3D literature	118	238	n/a	n/a
3D literature	1645	314	n/a	n/a
